# Supplementary material for: The Prevalence and the Underlying Mechanisms of Fosfomycin Resistance of Escherichia coli and Salmonella spp. Among Cattle in Japan
Source: Int J Mol Sci. 2024 Dec 23;25(24):13723. doi: 10.3390/ijms252413723 (PMC11676364; doi:10.3390/ijms252413723)
Supplement: Supplementary file 1 [file ijms-25-13723-s001.zip]

Archive with 1 entries (1 files):
- ijms-3364210-supplementary.pdf
